# Supplementary material for: Unusual Case of Neuromeningeal Late Relapse of POLE Mutated Endometrioid Carcinoma: A Case Report and Systematic Review
Source: Curr Oncol. 2026 Apr 16;33(4):219. doi: 10.3390/curroncol33040219 (PMC13114587; doi:10.3390/curroncol33040219)
Supplement: Supplementary file 1 [file curroncol-33-00219-s001.zip]

Archive with 1 entries (1 files):
- curroncol-4211304-supplementary.pdf
